# Supplementary material for: Molecular Epidemiology of Norovirus (NoV) Infection in Mie Prefecture: The Kinetics of Norovirus Antigenemia in Pediatric Patients
Source: Viruses. 2022 Jan 18;14(2):173. doi: 10.3390/v14020173 (PMC8880472; doi:10.3390/v14020173)
Supplement: Supplementary file 1 [file viruses-14-00173-s001.zip]

Archive with 1 entries (1 files):
- viruses-1483043-supplementary.pdf
